# Supplementary material for: Therapeutic Potential of Edaravone for Neuroprotection Following Global Cerebral Hypoxia
Source: Int J Mol Sci. 2025 Sep 16;26(18):9019. doi: 10.3390/ijms26189019 (PMC12469665; doi:10.3390/ijms26189019)
Supplement: Supplementary file 1 [file ijms-26-09019-s001.zip]

Archive with 1 entries (1 files):
- ijms-3822299 -Supplement.pdf
